# Supplementary material for: Stand structure adjustment influences the biomass allocation in naturally generated Pinus massoniana seedlings through environmental factors
Source: Front Plant Sci. 2022 Oct 28;13:997795. doi: 10.3389/fpls.2022.997795 (PMC9650532; doi:10.3389/fpls.2022.997795)
Supplement: Supplementary file 1 [file Data_Sheet_1.zip]

Archive with 2 entries (2 files):
- Supplementary Images.DOCX
- Supplementary Tables.DOCX
